# Supplementary material for: Application of rebound tonometer on skin surface pressure measurement: a pilot proof of concept study
Source: Front Bioeng Biotechnol. 2025 Nov 21;13:1662361. doi: 10.3389/fbioe.2025.1662361 (PMC12678256; doi:10.3389/fbioe.2025.1662361)
Supplement: Supplementary file 1 [file Table1.xlsx]

## Sheet: Sheet1
Case(s)	Time(s)	Pressure (mmHg)
		Pre-inoculation									Immediately after inoculation									30 min post-inoculation
		Site1	Site2	Site3	Site4	Site5	Site6	Site7	Site8	Site9	Site1	Site2	Site3	Site4	Site5	Site6	Site7	Site8	Site9	Site1	Site2	Site3	Site4	Site5	Site6	Site7	Site8	Site9
Case1	1	23	23	25	39	31	25	30	36	28	57	76	71	73	96	96	68	96	76	39	51	65	60	88	77	50	91	69
	2	28	31	36	43	42	42	34	29	34	67	96	68	87	96	96	85	76	85	52	75	68	66	78	83	63	62	58
	3	35	31	38	54	42	34	31	40	30	76	96	79	94	96	80	72	96	74	66	76	67	72	77	57	69	79	43
	4	32	36	39	49	65	58	43	59	45	70	96	79	94	96	86	75	96	72	51	64	50	63	79	64	57	80	75
	5	45	38	46	39	49	57	58	54	53	88	96	86	96	95	96	96	92	87	75	81	66	70	75	80	84	96	75
	6	32	38	38	37	51	59	39	56	29	69	74	60	74	96	93	65	96	65	59	56	54	61	80	62	51	73	60
	7	39	46	45	36	55	54	42	54	49	75	83	57	79	96	96	62	96	80	63	77	60	64	85	90	50	89	68
	8	38	48	59	44	56	50	43	61	52	57	72	82	79	96	93	86	90	96	53	65	84	75	90	70	96	96	87
	9	62	58	50	61	68	63	63	64	68	71	80	85	86	96	96	86	99	96	96	88	79	92	92	96	93	96	95
	10	47	50	41	52	65	54	54	69	69	88	96	93	97	96	96	96	96	96	78	75	67	83	88	81	77	89	93
Case2	1	16	20	18	13	29	24	14	24	24	49	39	40	60	84	59	59	58	75	48	44	39	45	46	57	26	24	74
	2	19	27	11	13	10	15	12	20	18	53	51	48	50	74	62	41	52	56	44	40	29	47	42	45	28	25	24
	3	26	17	21	26	21	17	32	38	59	70	60	40	71	84	76	83	86	87	47	35	32	37	81	61	73	83	70
	4	25	25	21	29	18	26	29	38	47	51	59	36	57	54	74	43	55	79	40	40	40	54	72	51	33	42	60
	5	21	20	21	31	38	29	35	36	47	47	47	46	49	72	58	46	62	51	25	35	24	36	65	56	40	65	63
	6	35	24	25	35	23	23	24	29	22	64	49	39	53	40	45	42	53	37	49	43	36	44	39	42	38	36	35
	7	34	29	30	42	39	35	34	32	28	47	64	57	69	67	88	60	60	67	51	50	41	52	52	65	53	57	51
	8	41	44	31	36	39	42	33	41	48	56	60	40	63	64	53	52	71	51	41	47	34	58	44	45	42	50	56
	9	36	32	33	38	53	36	37	39	39	53	60	52	66	64	58	57	62	59	45	50	37	62	57	57	59	54	55
	10	38	31	27	49	34	30	40	34	39	67	69	58	67	60	61	46	53	46	46	50	42	60	53	53	47	55	44
Case3	1	28	11	27	42	19	33	47	29	21	49	15	53	96	74	85	89	96	70	34	11	40	77	47	45	83	74	53
	2	34	11	19	39	14	46	29	24	46	51	19	48	73	49	85	78	81	97	50	14	40	71	32	79	62	52	80
	3	24	11	36	47	22	69	54	34	48	36	25	47	89	85	89	92	96	85	32	16	29	53	48	78	75	59	58
	4	24	9	24	43	18	58	47	22	44	63	24	45	96	76	96	93	96	96	81	14	41	82	47	84	85	52	75
	5	40	13	35	35	14	49	30	25	50	68	27	57	67	94	96	71	77	96	48	23	44	73	54	85	64	46	86
	6	37	12	42	63	25	57	51	30	44	65	31	58	96	82	96	79	62	88	48	21	40	77	49	90	75	62	71
	7	45	10	55	57	26	52	43	27	60	96	43	96	78	96	97	96	96	96	53	29	71	92	75	87	82	83	80
	8	47	13	33	61	43	58	65	42	62	78	41	40	91	96	96	66	80	96	50	24	45	57	68	88	81	56	49
	9	39	18	29	72	54	28	44	42	60	63	46	68	86	96	96	92	92	96	56	35	44	88	86	90	74	77	85
	10	47	21	29	50	57	72	43	44	57	90	62	54	96	96	96	74	88	96	60	42	37	87	96	96	69	63	85
Case4	1	20	14	13	47	39	36	45	20	30	59	96	96	69	96	88	76	96	68	44	75	75	85	82	66	96	91	57
	2	19	27	28	20	23	19	43	47	45	50	96	91	93	96	96	96	73	74	29	96	77	93	76	76	88	71	70
	3	17	31	25	29	48	37	48	26	34	45	72	62	69	77	49	61	60	65	38	60	30	63	68	45	67	70	41
	4	40	27	44	26	24	23	54	42	39	64	88	72	56	58	64	59	96	58	38	84	92	80	54	42	39	93	71
	5	16	20	50	18	34	30	19	29	20	55	91	61	65	89	79	85	68	58	25	83	72	56	49	64	43	96	81
	6	21	45	51	27	32	40	40	49	20	71	88	96	59	58	55	92	95	63	58	42	90	68	50	38	91	79	53
	7	36	51	57	24	28	24	44	27	28	67	90	93	55	65	48	64	53	43	39	68	78	49	51	48	49	50	51
	8	18	54	61	31	29	31	43	33	25	67	96	96	66	59	50	46	40	39	48	87	91	58	41	54	47	46	38
	9	27	63	52	23	33	33	23	34	46	69	96	96	75	66	64	56	51	50	56	59	87	60	66	63	51	53	46
	10	34	66	53	46	41	43	42	36	43	67	91	96	66	76	59	59	59	55	61	72	60	63	63	59	43	40	46
Case5	1	27	18	23	21	23	28	25	17	15	77	75	71	78	96	87	65	65	76	65	67	66	65	96	80	41	65	60
	2	34	20	34	20	29	30	24	19	25	54	89	62	74	75	92	68	72	61	73	72	75	48	92	79	40	40	42
	3	30	32	42	24	39	42	26	24	23	71	89	72	89	80	77	55	65	65	42	57	67	54	80	67	51	60	53
	4	50	44	51	42	60	45	35	20	24	85	84	83	78	94	89	55	56	48	60	56	57	45	59	64	40	34	46
	5	32	46	44	52	58	54	36	27	27	47	69	50	52	57	73	43	44	38	52	64	50	54	54	56	40	39	39
	6	46	61	50	34	54	61	37	24	35	48	72	61	60	64	77	42	55	60	57	77	58	56	62	57	33	36	42
	7	60	67	63	53	73	76	43	30	46	73	96	81	68	96	83	51	48	48	62	72	67	64	78	90	46	31	43
	8	58	65	60	56	68	64	38	30	37	71	95	77	78	94	76	63	55	57	68	70	58	67	69	70	54	40	41
